# Supplementary material for: Respiratory and other organ manifestations in NKX2-1-related disorders: a systematic review
Source: Front Med (Lausanne). 2025 May 6;12:1507513. doi: 10.3389/fmed.2025.1507513 (PMC12090872; doi:10.3389/fmed.2025.1507513)
Supplement: Supplementary file 9 [file Data_Sheet_1.xlsx]

## Sheet: Study Characteristics
Paper #	Author, year	PICO QUESTION	Covidence #	study type	Country	Patient included (full)	Study target population
1	Asmus, 2005	diagnosis		case report	Germany	3 (11)	Family pedigree with a TITF-1 mutations
2	Barnett, 2012	treatment	80	case report	Australia	1 (1)	-
3	Carre, 2009	diagnosis	1805	case series	France	3 (6)	Cohort with NKX2-1 gene mutations
4	Devos, 2006	diagnosis		case series	France	2 (6)	Members of a family with a TITF-1 mutations
5	Doyle, 2004	diagnosis/treatment	599	case series	USA	4 (4)	Family pedigree with dominant transmission of NKX2-1 mutation
6	Ferrara, 2008	diagnosis	1530	case report	USA	1 (1)	-
7	Ferrara, 2012	diagnosis/treatment	1530	case series	USA	4 (10)	Family pedigree with a TITF-1 mutations
8	Galambos, 2010	diagnosis	1728	case report	USA	1 (1)	-
9	Gillett, 2013	diagnosis	1392	case report	USA	1 (1)	-
10	Glik, 2008	diagnosis		case report	Israel	1 (1)	-
11	Gras, 2012	diagnosis	1552	case series	France	13 (28)	Cohort with NKX2-1 gene mutations
12	Gu, 2020	treatment	364	case report	China	1 (1)	-
13	Guillot, 2010	diagnosis	1723	case series	France	2 (2)	Patients with NKX2-1 gene mutations
14	Hamvas, 2012	diagnosis/treatment	1387	case series	USA	21 (21)	Cohort with NKX2-1 gene mutations
15	Hanes, 2018	treatment	389	case report	Canada	1 (1)	-
16	Hu, 2019	treatment	424	case report	China	1 (1)	-
17	Iwatani, 2000	diagnosis		case report	Belgium	2 (2)	2 siblings with a NKX2-1 gene deletion
18	Jovien, 2016	diagnosis/treatment	857	case series	France	2 (2)	Members of a family with a TITF-1 mutations
19	Kleinlein, 2010	diagnosis/treatment	1640	case report	Germany	1 (1)	-
20	Koht, 2016	treatment	559	case series	Norway	7 (9)	Family pedigree with a NKX2-1 mutations
21	LeMoine, 2019	diagnosis/treatment	471	case series	USA	6 (6)	Six children with NKX2–1 mutations
22	Lynn, 2020	diagnosis/treatment	299	case report	USA	1 (1)	-
23	Maquet, 2009	diganosis/treatment	699	case report	Canada	1 (1)	-
24	Maric, 2020	treatment	700	case report	Bosnia and Herzegovina	1 (1)	-
25	Mirza, 2022	diagnosis/treatment	32	case report	USA	1 (1)	-
26	Nattes, 2017	diagnosis/treatment	749	case series	France	16 (16)	Patients with NKX2-1 gene mutations
27	Nevel, 2016	diagnosis	914	case series	USA	5 (5)	Family pedigree with a NKX2-1 mutations
28	Parnes, 2019	treatment	883	case series	USA	4 (5)	Patients with NKX2-1 gene mutations
29	Peall, 2013	diagnosis		case series	UK	4 (10)	Patients with NKX2-1 gene mutations
30	Pohlenz, 2002	diagnosis		case report	USA	1 (1)	-
31	Prasad, 2019	diagnosis	274	case report	UK	1 (1)	-
32	Safi, 2017	treatment	976	case report	USA	3 (4)	Family pedigree with a NKX2-1 mutations
33	Salerno, 2014	diagnosis/treatment	1175	case report	Italy	1 (1)	-
34	Salvado, 2013	diagnosis	734	case series	Spain	1 (2)	Members of a family with TITF-1 mutation
35	Sutton, 2022	diagnosis	711	case series	USA	5 (5)	Cohort with NKX2-1 gene mutations
36	Thorwarth, 2014	diagnosis		case series	Germany	23 (32)	Cohort with NKX2-1 gene mutations
37	Villamil-Osorio, 2021	diagnosis/treatment	102	case report	Colombia	1 (1)	-
38	Willemsen, 2005	diagnosis		case report	Neatherlands	1 (1)	-

## Sheet: Patient_RawData
	PATIENTS								Prenatal diagnostic	pulmonary diagnosis			diagnostics												Genetic tests				Phenotype										treatment
PICO QUESTION	Covidence #	study type	N patient	Reference	Country	Sex (M= male, F=female)	Gestational age/ term- preterm	Age at manifestation / year	Prenatal diagnosis available	positive newborn screening for hypothyroidism	first pulmonary symptom	other specific symptoms	x ray	CT scan patient specific	CT scan general / progress	BAL fluid	BGA	PFT/FEV1	PFT/FVC	PFT/TLC	PFT/DLCO	6MWT	Age at lung bippsy (years)	lung histopathology	NKX2-1 mutation or deletion	Variant type	MLPA, array, sequencing, gene panel, other)	Inherited (D= de novo, M= Maternal, P= paternal, NA = not available)	neonatal RDS not progressing to ILD	neonatal RDS progressing to ILD	recurrent infections	interstitial lung disease without neonatal RDS	chronic respiratory insufficiency	pulmonary hypertension	asthma	lung cancer	thyroid	brain	O2 supplementation	duration	NIV	duration (days)	invasive ventilation	duration (days)	HFO	duration	iNO	duration	ECMO
diagnosis	1805	case series	1	Carre_2009_P1	France	f	term	neonatal	n	y	neonatal RDS		n/k	n/k	n/k	n/k	n/k	n/k	n/k	n/k	n/k	n/k		n	del14q13	Large deletion	FISH	D	n	y	y	n	n	n	n		y	y	y	3m	n/k	n/k	y	8d	n/k	n/k	n/k	n/k	n
diagnosis	1805	case series	2	Carre_2009_P2	France	n/k (monozygotic twins)	preterm (33w)	neonatal	n	y	neonatal RDS		n/k	n/k	n/k	n/k	n/k	n/k	n/k	n/k	n/k	n/k		n	intronic splice site mutation at 376-2A>G	Splicing	sequencing	D	n	y	y	n	n	n	n		y	y	n/k	n/k	n/k	n/k	n/k	n/k	n/k	n/k	n/k	n/k	n
diagnosis	1805	case series	3	Carre_2009_P3	France	n/k (monozygotic twins)	preterm (33w)	neonatal	n	y	neonatal RDS		n/k	n/k	n/k	n/k	n/k	n/k	n/k	n/k	n/k	n/k		n	intronic splice site mutation at 376-2A>G	Splicing	sequencing	D	n	y	n	n	n	n	n		y	y	n/k	n/k	n/k	n/k	n/k	n/k	n/k	n/k	n/k	n/k	n
diagnosis/treatment	749	case series	4	Nattes_2017_P1	France	m	term	neonatal	n	n/k	neonatal RDS		n/k	n/k	13/16 hat CT scan 11/13 with findings consistent with ILD diffuse GGO (5) cycts (1) infiltrates (7) atelectasis (2) fibrosis (2) in children with mild phenotype improvement over time	6/16 had BAL neutrophilic inflammation (3) lypmhocytic inflammation (1) normal cell count (2)	n	n	n	n	n	n		n	c.714G>A/p.Trp238*	Nonsense	sequencing	I	y	n		n		n	n		y	y	y	25d	n/k	n/k	y	n/k	n/k				n
diagnosis/treatment	749	case series	5	Nattes_2017_P2	France	m	term	neonatal	n	n/k	neonatal RDS		n/k	n/k			n	n	n	n	n	n		n	c.714G>A/p.Trp238*	Nonsense	sequencing	I	y	n		n		n	n		y	y	y	1d	n/k	n/k	y	n/k	n/k				n
diagnosis/treatment	749	case series	6	Nattes_2017_P3	France	m	term	neonatal	n	n/k	neonatal RDS		n/k	n/k			n	n	n	n	n	n		n	c.344dup/p.Ala116Arg*293	Frameshift	sequencing	D	y	n		n		n	n		y	y	y	5d	y	n/k	n		n		n		n
diagnosis/treatment	749	case series	7	Nattes_2017_P4	France	f	term	neonatal	n	n/k	neonatal RDS		n/k	n/k			n	n	n	n	n	n	NA	y; septal thickening, intra-alveolar macrophage accumulation, hyperplasia of alveolar type II cells, and presence of amorphous material stained with periodic acid-Schiff	c.583C>T/p.Arg195Trp	Missense	sequencing	D	n	y	n/k	n	y	n	n		y	y	y	18m	n/k	n/k	y	n/k	n/k				n
diagnosis/treatment	749	case series	8	Nattes_2017_P5	France	f	term	neonatal	n	n/k	neonatal RDS		n/k	bilateral alveolar consolidations and ground-glass opacities			hypoxemia	n	n	n	n	n		n	c.876_877del/p.His292Gln*116	Frameshift	sequencing	D	n	y	n/k	n	y	n	n		y	y	y	10y			y	n/k	n/k				n
diagnosis/treatment	749	case series	9	Nattes_2017_P6	France	m	term	neonatal	n	n/k	neonatal RDS		n/k				hypoxemia	n	n	n	n	n		n	c.463+2T>C/p.?	Splicing	sequencing	I	n	y	n/k	n	y	n			y	y	y	2y	y	n/k	n		n		n		n
diagnosis/treatment	749	case series	10	Nattes_2017_P7	France	f	term	neonatal	n	n/k	neonatal RDS		n/k				n	n	n	n	n	n		n	c.344dup/p.Ala116Arg*293	Frameshift	sequencing	D	n	y	n/k	n	y	n	n		n	y	y	27m	n/k	n/k	y	n/k	n/k				n
diagnosis/treatment	749	case series	11	Nattes_2017_P8	France	f	term	7 months	n	n/k	ILD	tachypnea, failure to thrive, cough	n/k	heterogenous ground glas opacities			n	n	n	n	n	y		n	c.175_176del/p.Met59Gly*379	Nonsense	sequencing	I	n	n	n/k	y	y	n	n		n	n	y	2,5y	n/k	n/k	n		n				n
diagnosis/treatment	749	case series	12	Nattes_2017_P9	France	f	term	4 months	n	n/k	ILD	tachypnea, failure to thrive, cough	n/k	paraseptal emphysema, widespread cyctic airspaces, diffuse ground glas opacities			hypoxemia	45	45	n/k	n	n	NA	y; normal findings	c.572G>T/p.Arg191Leu	Missense	sequencing	D	n	n	n/k	y	y	n	n		n	n	y	10y	n/k	n/k	n		n				n
diagnosis/treatment	749	case series	13	Nattes_2017_P10 Borie_2021_P1	France	f	term	40y	n	n/k	ILD , fibrosis		n/k	paraseptal emphysema, septal thickening and fibrosis			normal	44	48	54	28	y		n	c.267dup/p.His90Ala*349	Nonsense	sequencing	D	n	n	n/k	y		n	n	y	y	y	n		n/k	n/k	n		n				n
diagnosis/treatment	749	case series	14	Nattes_2017_P11	France	f	term	25y	n	n/k	ILD with resp. Insufficiency		n/k	n/k			hypoxemia	63	72	95	71	y		n	c.463+2T>C	Splicing	sequencing	I	n	n	n/k	y		n	n		y	y	n		n/k	n/k	n		n				n
diagnosis/treatment	749	case series	15	Nattes_2017_P12	France	m	term	30y	n	n/k	ILD		n/k	n/k			normal	80	88	93	68	y		n	c.175_176del/p.Met59Gly*379	Nonsense	sequencing	I	n	n	n/k	y		n	n		n	n	n		n/k	n/k	n		n				n
diagnosis/treatment	749	case series	16	Nattes_2017_P13	France	m	term	neonatal	n	n/k	neonatal RDS		n/k	n/k			n	n	n	n	n	n		n	c.728G>A/p.Arg243His	Missense	sequencing	D	n	y	n/k	n	y	n	n		n	n	y	4m	n/k	n/k	y	n/k					n
diagnosis/treatment	749	case series	17	Nattes_2017_P14	France	m	term	neonatal	n	n/k	neonatal RDS		n/k	n/k			n	84	120	123	93	y		n	Del14q13q13	Large deletion	FISH	n/k	n	y	n/k	n		n	n		y	y	n		n/k	n/k	y	n/k	n/k	n/k	n/k	n/k	n
diagnosis/treatment	749	case series	18	Nattes_2017_P15	France	f	term	7y	n	n/k	ILD		n/k	n/k			hypoxemia					y	NA	y; septal thickening, intra-alveolar macrophage accumulation, hyperplasia of alveolar type II cells, and presence of amorphous material stained with periodic acid-Schiff	Del14q13.3q21.1	Large deletion	FISH	n/k	n	n	y	y	y	n			n	y	y	4m	n/k	n/k	n/k		n/k	n/k	n/k	n/k	n
diagnosis/treatment	749	case series	19	Nattes_2017_P16	France	f	term	neonatal	n	n/k	neonatal RDS		n/k	n/k			n	n	n	n	n	n		n	Del14q12q21	Large deletion	FISH	n/k	y	n	n	n	n	n	n		n	y	n		n		n		n		n		n
diagnosis/treatment	1530	case series	20	Ferrara_2012_PII-4	USA	f	term	neonatal	n		neonatal RDS		n/k	n/k	n/k	n/k	n/k	n/k	n/k	n/k	n/k	n/k		n/k	c.617T>A/p.Leu206Gln	Missense	sequencing	I	y	n	n/k	n/k	n/k	n	n		n/k	y					n						n
diagnosis/treatment	1530	case series	21	Ferrara_2012_PIII-3	USA	f	term	neonatal	n		neonatal RDS		n/k	n/k	n/k	n/k	n/k	n/k	n/k	n/k	n/k	n/k		n/k	c.617T>A/p.Leu206Gln	Missense	sequencing	I	y	n	n/k	n/k	n/k	n	n		y	y					y	n/k					n
diagnosis/treatment	1530	case series	22	Ferrara_2012_PIII-5	USA	m	term	neonatal	n		neonatal RDS		n/k	n/k	n/k	n/k	n/k	n/k	n/k	n/k	n/k	n/k		n/k	c.617T>A/p.Leu206Gln	Missense	sequencing	I	y	n	n/k	n/k	n/k	n	n		y	y					y	n/k					n
diagnosis/treatment	1530	case series	23	Ferrara_2012_PIII-7	USA	m	term	neonatal	n		neonatal RDS		n/k	n/k	n/k	n/k	n/k	n/k	n/k	n/k	n/k	n/k		n/k	c.617T>A/p.Leu206Gln	Missense	sequencing	I	y	n	n/k	n/k	n/k	n	n		y	y					y	n/k					n
diagnosis	1728	case report	24	Galambos_2010_P1	USA	m	premature	neonatal	n	y	neonatal RDS		diffuse granular opacification, positive air bronchogram	bilater cysts predominantly posteriorly and symetrically distributed	n/k	n/k	n/k	n/k	n/k	n/k	n/k	n/k	11 weeks of life	y; simplified enlarged alveoli with short alveolar crest	del14q12q21.3	Large deletion	karyotype	I	n	y	y	n	y	n	n		y	y	y	8m	n	n	y	22d	y	14d	y	7d	n
diagnosis	1392	case report	25	Gillett_2013_P1	USA	f	term	neonatal	n	y	neonatal RDS	bilateral pneumothorax	bilateral hazy lungs consistent with RDS		n/k	n/k	n/k	n/k	n/k	n/k	n/k	n/k	Autopsy at 28 days of life	diffuse alteration of the architecture by alveolar remodeling and Type II cell hyperplasia. There was alveolar filling by granular proteinaceous material, focally periodic acid-Schiff-positive	c.621C>G/p.Ile207Met	Missense	sequencing	D	n	y	n	n	n	n	n		y	n	y	n/k	n	n	y		y		y		y
diagnosis	1552	case series	26	Gras_2012_P1	France	f	n/k	n/k	n	n/k	asthma		n/k	n/k	n/k	n/k	n/k	n/k	n/k	n/k	n/k	n/k		n/k	c.257dupA/p.His86Gln*353	Nonsense	sequencing	I	n	n	n/k	n	n	n	y	n
diagnosis	1552	case series	27	Gras_2012_P2	France	f	n/k	n/k	n	n/k	asthma		n/k	n/k	n/k	n/k	n/k	n/k	n/k	n/k	n/k	n/k		n/k	c.257dupA/p.His86Gln*353	Nonsense	sequencing	I	n	n	n/k	n	n	n	y	n
diagnosis	1552	case series	28	Gras_2012_P3	France	f	n/k	n/k	n	n/k	lung cancer		n/k	n/k	n/k	n/k	n/k	n/k	n/k	n/k	n/k	n/k		n/k	c.257dupA/p.His86Gln*353	Nonsense	sequencing	I	n	n	n/k	n	n	n	n	y
diagnosis	1552	case series	29	Gras_2012_P11	France	f	n/k	n/k	n	n/k	asthma		n/k	n/k	n/k	n/k	n/k	n/k	n/k	n/k	n/k	n/k		n/k	c.737+1_373+4del	Null variant	sequencing	I	n	n	n/k	n	n	n	y	n
diagnosis	1552	case series	30	Gras_2012_P15	France	m	n/k	n/k	n	n/k	asthma		n/k	n/k	n/k	n/k	n/k	n/k	n/k	n/k	n/k	n/k		n/k	c.581T>G/p.Leu224Arg	Missense	sequencing	I	n	n	n/k	n	n	n	y	n
diagnosis	1552	case series	31	Gras_2012_P16	France	m	n/k	n/k	n	n/k	asthma		n/k	n/k	n/k	n/k	n/k	n/k	n/k	n/k	n/k	n/k		n/k	c.581T>G/p.Leu224Arg	Missense	sequencing	I	n	n	n/k	n	n	n	y	n
diagnosis	1552	case series	32	Gras_2012_P17	France	m	n/k	n/k	n	n/k	asthma		n/k	n/k	n/k	n/k	n/k	n/k	n/k	n/k	n/k	n/k		n/k	c.581T>G/p.Leu224Arg	Missense	sequencing	I	n	n	n/k	n	n	n	y	n
diagnosis	1552	case series	33	Gras_2012_P18	France	m	n/k	n/k	n	n/k	asthma		n/k	n/k	n/k	n/k	n/k	n/k	n/k	n/k	n/k	n/k		n/k	c.581T>G/p.Leu224Arg	Missense	sequencing	I	n	n	n/k	n	n	n	y	n
diagnosis	1552	case series	34	Gras_2012_P19	France	f	n/k	n/k	n	n/k	asthma		n/k	n/k	n/k	n/k	n/k	n/k	n/k	n/k	n/k	n/k		n/k	c.581T>G/p.Leu224Arg	Missense	sequencing	I	n	n	n/k	n	n	n	y	n
diagnosis	1552	case series	35	Gras_2012_P20	France	f	n/k	n/k	n	n/k	asthma		n/k	n/k	n/k	n/k	n/k	n/k	n/k	n/k	n/k	n/k		n/k	c.581T>G/p.Leu224Arg	Missense	sequencing	I	n	n	n/k	n	n	n	y	n
diagnosis	1552	case series	36	Gras_2012_P21	France	f	n/k	n/k	n	n/k	asthma		n/k	n/k	n/k	n/k	n/k	n/k	n/k	n/k	n/k	n/k		n/k	c.399delC/p.Met134*	Frameshift	sequencing	D	n	n	n/k	n	n	n	y	n
diagnosis	1552	case series	37	Gras_2012_P22	France	m	n/k	n/k	n	n/k	asthma		n/k	n/k	n/k	n/k	n/k	n/k	n/k	n/k	n/k	n/k		n/k	c.526C>G/p.Leu176Val	Missense	sequencing	D	n	n	n/k	n	n	n	y	n
diagnosis	1552	case series	38	Gras_2012_P23	France	f	n/k	n/k	n	n/k	neonatal RDS		n/k	n/k	n/k	n/k	n/k	n/k	n/k	n/k	n/k	n/k		n/k	c.787_789del/p.Leu263*	Frameshift	sequencing	D	y	n	n/k	n	n	n	n	n
diagnosis	1723	case series	39	Guillot_2010_P1	France	f	term	1 month	n	y	neonatal RDS		n/k	bilateral GGO, focal consolidations predominantly right lung	n/k	neutrophilic inflammation, decreased macrophages	n/k	n	n	n	n	n	6 months	normal bronchioles, septal and luminal alveolitis with endoluminal amacrophage accumulation and alveolar type 2 hyperplasia, accumulation of amourphous material PAS+	c.493C>T/p.Arg195Trp	Missense	sequencing	D	y	n	n/k	n	y	n	n/k	n	y	y	y	18m	n		y	10d	n		n		n
diagnosis	1723	case series	40	Guillot_2010_P2	France	f	term	1 month	n	y	neonatal RDS		n/k	bilateral GGO, focal consolidations predominantly lung bases	n/k	neutrophilic inflammation, decreased macrophages, decreased SP-B and SP-C	hypoxemia	n	n	n	n	n		n	c.786_787del/p.Asp262Glu*176	Nonsense	sequencing	D	y	n	n/k	n	y	n	n/k	n	y	y	y	24m	n		y	18d	n		n		n
diagnosis/treatment	1387	case series	41	Hamvas_2012_PA	USA	f	term	2	n	n	hypoxemia, recurrent infections	recurrent pneumothoraces	n/k	ground glass and irregular opacities, pleural based cystic, peribronchial thickening, and bronchiectasis	n/k	n/k	n/k	n/k	n/k	n/k	n/k	n/k			Large delection (>1 Mb)	Large deletion	sequencing	D	n	n	y	y	y	n	n	n	y	y	y	n/k	n		n		n		n		n
diagnosis/treatment	1387	case series	42	Hamvas_2012_PB	USA	f	term	neonatal	n	n	neonatal RDS		n/k	n/k	n/k	n/k	n/k	n/k	n/k	n/k	n/k	n/k			Large delection (>1 Mb)	Large deletion	sequencing		y	n	y	n	n	n	n	n	y	y	y	1d	n		n		n		n		n
diagnosis/treatment	1387	case series	43	Hamvas_2012_PC	USA	f	term	neonatal	n	y	neonatal RDS	pulmonary hypertension	n/k	n/k	n/k	n/k	n/k	n/k	n/k	n/k	n/k	n/k			Large delection (>1 Mb)	Large deletion	sequencing	D	y	n	y	n	y	y	n	n	y	y	y	5y	n		y		n/k		n/k		y
diagnosis/treatment	1387	case series	44	Hamvas_2012_PD	USA	m	term	neonatal	n	y	neonatal RDS	pulmonary hypertension	n/k	n/k	n/k	n/k	n/k	n/k	n/k	n/k	n/k	n/k			Large delection (>1 Mb)	Large deletion	sequencing	D	n	y	n	n	y	y	n	n	y	y	y	1y	n		n		n		n		n
diagnosis/treatment	1387	case series	45	Hamvas_2012_PE	USA	m	term	neonatal	n	y	neonatal RDS (severe)		n/k	n/k	n/k	n/k	n/k	n/k	n/k	n/k	n/k	n/k	NA	hyperplastic pneumocytes with normal lamellar bodies, cytoplasmic heterogeneous dense structures some containing lamellar body like membranes and small vacuoles, and composite lamellar body and dense structures	deletion exon 1 and 2	Large deletion	sequencing		n	(y)		n	y	n	n	n	y	y	y	2,8y									n
diagnosis/treatment	1387	case series	46	Hamvas_2012_PF	USA	f	term	12 months	n	y	severe infection (RSV, influenza A)		n/k	ground glass and irregular opacities, pleural based cystic, peribronchial thickening, and bronchiectasis	n/k	n/k	n/k	n/k	n/k	n/k	n/k	n/k	12 months	normal or only minimally altered architecture	c.384_391del/p.Pro129Gly*307	Nonsense	sequencing	D	n	n		(y)	y	n	n	n	y	y	y	3y									n
diagnosis/treatment	1387	case series	47	Hamvas_2012_PG	USA	f	term	4 months	n	n	hypoxemia, recurrent infections		n/k	n/k	n/k	n/k	n/k	n/k	n/k	n/k	n/k	n/k	NA	severe airway lobular injury and repair (RSV infection)	c.432C>A/p.Gly144*	Frameshift	sequencing		n	n	y	(y)	y	n	n	n	y	y	y										n
diagnosis/treatment	1387	case series	48	Hamvas_2012_PH	USA	m	term	neonatal	n	y	neonatal RDS	laryngeal cleft	n/k	n/k	n/k	n/k	n/k	n/k	n/k	n/k	n/k	n/k	NA	minimal changes without alveolar enlargement	c.552_556del/p.Pro185Ala*252	Nonsense	sequencing	D	n	(y)	y	n	y	n	n	n	y	y	y	19m			y (infection)						y (infection)
diagnosis/treatment	1387	case series	49	Hamvas_2012_PI	USA	m	term	neonatal	n	y	neonatal RDS (refractory)	recurrent infections	n/k	n/k	n/k	n/k	n/k	n/k	n/k	n/k	n/k	n/k	NA	growth abnormality with alveolar enlargement and simplification	c.583C>T/p.Arg195Trp	Missense	sequencing	D	n	(y)	y	n	y	y	n	n	y	y	y	8m									n/k
diagnosis/treatment	1387	case series	50	Hamvas_2012_PJ	USA	m	term	neonatal	n	n	neonatal RDS	recurrent infections	n/k	n/k	n/k	n/k	n/k	n/k	n/k	n/k	n/k	n/k	NA	representative of a surfactant dysfunction mutation with hyperplastic Type 2 pneumocytes, alveolar macrophage accumulation, and interstitial thickening	c.590T>C/p.Leu197Pro	Missense	sequencing		n	y	y	n	y	n	n	n	n	y	y	10m									n/k
diagnosis/treatment	1387	case series	51	Hamvas_2012_PK	USA	f	term	12 months	n	n	hypoxemia, ILD		n/k	n/k	n/k	n/k	n/k	n/k	n/k	n/k	n/k	n/k	NA	mild to moderate alveolar growth disorder, marked chronic lobular remodelling, focal foamy macrophages, focal mild alveolar epithelial hyperplasia	c.592T>C/p.Phe198Leu	Missense	sequencing		n	n	n	y	y	n	n	n	n	n											n/k
diagnosis/treatment	1387	case series	52	Hamvas_2012_PL1	USA	f	term	7y	n	n	hypoxemia, ILD		n/k	n/k	n/k	n/k	n/k	n/k	n/k	n/k	n/k	n/k			c.592T>C/p.Phe198Leu	Missense	sequencing	I	n	n	n	y	y	y	n	n	n	n											n
diagnosis/treatment	1387	case series	53	Hamvas_2012_PL2	USA	f	term	26y	n	n/k	pulmonary fibrosis		n/k	n/k	n/k	n/k	n/k	n/k	n/k	n/k	n/k	n/k			c.592T>C/p.Phe198Leu	Missense	sequencing	I	n	n	n	y					n	n											n
diagnosis/treatment	1387	case series	54	Hamvas_2012_PL3	USA	f	term	neonatal	n	n/k	neonatal RDS	LIP	n/k	n/k	n/k	n/k	n/k	n/k	n/k	n/k	n/k	n/k			c.592T>C/p.Phe198Leu	Missense	sequencing	I	n	y	y	n		n	n	n	n	n	y										n
diagnosis/treatment	1387	case series	55	Hamvas_2012_PM	USA	f	term	neonatal	n	n	neonatal RDS	alveolar proteinosis	n/k	n/k	n/k	n/k	n/k	n/k	n/k	n/k	n/k	n/k			c.594C>G/p.Phe198Leu	Missense	sequencing		n	y	y	n	y	n	n	n	n	n	y	16y									n
diagnosis/treatment	1387	case series	56	Hamvas_2012_PN	USA	m	pre-term (30w)	neonatal	n	n	neonatal RDS (refractory)		n/k	n/k	n/k	n/k	n/k	n/k	n/k	n/k	n/k	n/k	NA	growth abnormality with alveolar enlargement and simplification	c.804_812dupCGGCGGGGG/p.Gly269_Gly271dup	Inframe insertion	sequencing		n	(y)	n	n	y	n	n	n	n	y	y										n/k
diagnosis/treatment	1387	case series	57	Hamvas_2012_PO	USA	m	pre-term (30w)	neonatal	n	n	neonatal RDS	recurrent infections	n/k	n/k	n/k	n/k	n/k	n/k	n/k	n/k	n/k	n/k	NA	moderate alveolar growth disorder	c.804_812dupCGGCGGGGG/p.Gly269_Gly271dup	Inframe insertion	sequencing		y	n	y	n	y	n	n	n	n	y	y	24m									n
diagnosis/treatment	1387	case series	58	Hamvas_2012_PP	USA	m	term	neonatal	n	y	neonatal RDS		n/k	n/k	n/k	n/k	n/k	n/k	n/k	n/k	n/k	n/k			c.818_838del21/p.Gly273_Gln279del + p.His346Ala*88	Inframe insertion + Nonsense	sequencing		y	n	n	n	n	n	n	n	y	y	y				y						y (birth)
diagnosis/treatment	1387	case series	59	Hamvas_2012_PQ	USA	m	term	neonatal	n	y	neonatal RDS	pulmonary hypertension	n/k	diffuse ground glass opacification and patchy consolidation	n/k	n/k	n/k	n/k	n/k	n/k	n/k	n/k			c.1044_1045insC/p.His349Pro*90	Nonsense	sequencing	D	n	(y)	n	n	y	y	n	n	y	y	y	4y									n
diagnosis/treatment	1387	case series	60	Hamvas_2012_PR	USA	m	term	neonatal	n	y	neonatal RDS	pulmonary hypertension	n/k		n/k	n/k	n/k	n/k	n/k	n/k	n/k	n/k			c.1092_1108del17/p.Ser366Gly*67	Nonsense	sequencing		n	(y)	n	n	y	y	n	n	y	n	y										n
diagnosis/treatment	1387	case series	61	Hamvas_2012_PS	USA	f	term	neonatal	n	y	neonatal RDS	recurrent infections; chronic lung disease	n/k	diffuse ground glass opacification and patchy consolidation	n/k	n/k	n/k	n/k	n/k	n/k	n/k	n/k	NA	severe chronic lobular remodelling with diffuse foamy macrophages, diffuse alveolar epithelial hyperplasia	c.1157_63dupACTACGG/p.Thr389Leu*52	Nonsense	sequencing		n	(y)	y	n	y	n	n	n	y	y	y										n/k
diagnosis/treatment	1640	case study	62	Kleinlein_2010	Germany	m	term	neonatal	n	y	neonatal RDS		diffuse GGO increasing from d3 to d13	n/k	n/k	abnormally low amount of surfactant protein C (SP-C) in relation to SP-B, and low levels of surfactant phospholipids	n/k	n/k	n/k	n/k	n/k	n/k		n	c.278_306del/p.Ala93Gly*336	Frameshift	sequencing	d	n	y			y	y	n	n	y	n	y	10m			y		y	4m	y		n
diagnosis/treatment	471	case series	63	LeMoine_2019_P1	USA	f	premature (35w)	neonatal	n	n	neonatal RDS		n/k	diffuse GGO, mosaic air trapping, diffuse interlobular thickening	evolution: relatively decreased consolitation and GGO later in life, worsening of architectural distortion later in life	n/k	n/k	n/k	n/k	n/k	n/k	no desat.		n	nonsense	Nonsense			y	n		n		n	n	n	y	y	y	n/k	y		n		n		n		n
diagnosis/treatment	471	case series	64	LeMoine_2019_P2	USA	f	term	neonatal	n	n	neonatal RDS		n/k	diffuse GGO, focal consolidations, diffuse interlobular septal thickening, architectural distortion, hilar and mediastinal lymphadenopathy		n/k	n/k	n/k	n/k	n/k	n/k	n/k		n	deletion	Large deletion			y	n					n	n	y	y	y	n/k			y						y
diagnosis/treatment	471	case series	65	LeMoine_2019_P3	USA	m	term	neonatal	n	y	neonatal RDS	lethargy	diffuse hazy opacities	patchy GGO (RUL, RLL), focal consolidations (RUL, RLL)		n/k	n/k	n/k	n/k	n/k	n/k	desat	23 days	bronchus-associated lymphoid tussue, pulmonary hypertesive arteriopathy, alveolar growth abdnormality, increased alveolar macrophages, interstitial lymphocytic infiltrate	nonsense	Nonsense			n	y	n	n	y	n	n	n	y	y	y	n/k			n						n
diagnosis/treatment	471	case series	66	LeMoine_2019_P4	USA	f	term	neonatal	n	n	hypoxia, cyanosis	failure to thrive	n/k	architectural distortion, diffuse patchy GGO, mosaic air-trapping		n/k	n/k	n/k	n/k	n/k	n/k	n/k	17 months	bronchus-associated lymphoid tussue, pulmonary hypertesive arteriopathy, alveolar growth abdnormality, increased alveolar macrophages	nonsense	Nonsense			n	n		y			n	n	y	y	y	n/k			y						n
diagnosis/treatment	471	case series	67	LeMoine_2019_P5	USA	m	premature (30w)	neonatal	n	n	neonatal RDS		n/k	focal consolidations, segmental air-trapping, architectural distortion, bronchiectasis		n/k	n/k	n/k	n/k	n/k	n/k	n/k	7 months	bronchus-associated lymphoid tussue, pulmonary hypertesive arteriopathy, alveolar growth abdnormality, increased alveolar macrophages	Duplication	Duplication			y	n		n			n	n	n	y	y	n/k	y	1d	n		n		n		n
diagnosis/treatment	471	case series	68	LeMoine_2019_P6	USA	f	term	27 m	n	y	wheezing	failure to thrive	persistent opacity	diffuse GGO, focal consolidations, architectural distorition, hilar adenopathy		n/k	n/k	n/k	n/k	n/k	n/k	n/k		n	deletion	Large deletion			n	n		y						y	y	n/k			n		n		n		n
diagnosis/treatment	299	case report	69	Lynn_2020_P1	USA	m	term	neonatal	n	y	neonatal RDS	pneumothorax after birth; hypoxemia, tachypnea, cough at 7m, crackles recurrent aspirations	multifocal pulmonary opacities with coarse interstitial markings and right upper lobe atelectasis	multiple focal consolidations, diffuse patchy GGO		n/k	n/k	n		n	n	n		n	del14q13.1–14q21.1	Large deletion			n	y	y	n	y	y	n	n	y	y	y	14m	y		y	n/k	n		n		n
diagnosis/treatment	32	case report	70	Mirza_2022_P1	USA	m	term	neonatal	n	n	tachypnea		parahilar infiltrates	diffuse patchy GGO		no infection	n/k	n	n	n	n	n		n	c.190C	NA			n	n	n	y	y	n	n	n	n	n	y	3m
diagnosis	914	case series	71	Nevel_2016_S1 (Young_2013_P1)	USA	f	term	0.333333	n	n/k	tychypnea, hypoxia	failure to thrive		diffuse patchy GGO, mosaicism				51	48	89	83	desat	NA	near normal architecture, mild peribronchial lymphocytic aggregates, increased neuroendocrine cells upon bombesin stain	c.572G>T/p.Arg191Leu	Missense		i	n	n	y	y	y	n	n	n	n	n/k	y	17y
diagnosis	914	case series	72	Nevel_2016_S2	USA	f	term	n/k	n	n/k	tychypnea, hypoxia	failure to thrive		subtle mosaicism lower lobes, lingula and middle lobe				98	99	99	102				c.572G>T/p.Arg191Leu	Missense		i	n	n	y	y	n	n	n	n	y	n/k	n
diagnosis	914	case series	73	Nevel_2016_S3	USA	m	term	n/k	n	n/k	tychypnea, hypoxia	failure to thrive		small subpleural calcified nodules with pleural thickening, subtle mosaicism				73	74	110	97				c.572G>T/p.Arg191Leu	Missense		i	n	n	y	y	y	n	n	n	n	n/k	y	4y
diagnosis	914	case series	74	Nevel_2016_S4	USA	m	term	n/k	n	n/k	tychypnea, hypoxia	failure to thrive		subpleural nodules and calcifications, pleural abnormalities with thickening along major fissure, nodularity of the pleura, subtle mosaicism				73	86	86	91				c.572G>T/p.Arg191Leu	Missense		i	n	n	y	y	n	n	n	n	n	n/k	n
diagnosis	914	case series	75	Nevel_2016_S5	USA	f	term	0.166667	n	n/k	tychypnea, hypoxia	failure to thrive		GGO, NEHI pattern usual											c.572G>T/p.Arg191Leu	Missense		i	n	n	y	y	n	n	n	n	n/k	n/k
diagnosis	274	case report	76	Prasad_2019_P1	UK	f	term	neonatal	n	y	neonatal RDS	PPHN	Diffuse granular shadowing in both lungs consistent with respiratory distress syndrome												del14q13.2-14q21.1	Large deletion		d	y	n	y	n	n	y	n	n	y	y	y	25d	y	8	y	7	n		y	7d	n
diagnosis/treatment	1175	case report	77	Salerno_2014_P1	Italy	m	term	neonatal	n		neonatal RDS	polypnoea (RR 90/min), dyspnoea and hypoxemia (SaO2 <80% room air). Failure to thrive		diffuse patchy GGO, focal consolidatins, bronchial wall thickening		normal findings									c.334G>T/p.Ala112Ser	Missense		i	y	n	n/k	n	n/k	n	n/k	n/k	y	y	y	48d	n		n		n		n		n
diagnosis/treatment	102	case report	78	Villamil-Osorio_2021_P1	Colombia	m	preterm (36w)	neonatal	n		neonatal RDS	PPHN		diffuse patchy GGO with focal consolidations		positive for E.coli							NA	non-specific interstitial pneumonia	del14q12q21.1	Large deletion			y	n/k	n/k	n	n/k	y	n/k	n/k	n/k	n/k	y				y
treatment	80	case report	79	Barnett_2012_P1	Australia	f	term	neonatal	n	y	neonatal RDS														14q13.1–q13.3	Large deletion	Array CGH/ FISH		y	n	y	n	n	n	n	n	y	y	y	2d
treatment	364	case report	85	Gu_2020_P1	China	m	term	neonatal	n	n/k	neonatal RDS	pneumothorax	pnuemothorax, infiltrate on the right side initially, later on diffuse opacities	GGO, focal consolidations		n	n	n	n	n	n	n		n	c.1124_1125insAGGTGGATAC/p.Ser376Gly*66	Nonsense	sequencing	p	n	y	n	n	y	n	n	n	y	y	y	3m	y	n/k	y	n/k	y	n/k	n/k	n/k	n
treatment	389	case report	86	Hanes_2018_P1	Canada	m	term	neonatal	n	n	neonatal RDS	congenital pneumonia	n/k	n/k	n/k	n/k	n/k	n/k	n/k	n/k	n/k	n/k		n/k	mutation	NA	sequencing	p	y	n	n	n	n	n	n	n	n	y	y	n/k	n/k		y	n/k	n		n		n
treatment	424	case report	87	Hu_2019_P1	China	f	term	neonatal	n	n	neonatal RDS	aspiration pneumonia		interstitial and parenchymal lesions, bronchiectasis											14q13.2q21.1	Large deletion	sequencing	d	y	n	y	n	n	n	n	n	y	y	y	n/k	n/k	n/k	n		n		n		n
treatment	559	case series	88	Koht_2016_II:4	Norway	f	n/k	36	n		asthma		n/k	n/k	n/k	n/k	n/k	n/k	n/k	n/k	n/k	n/k		n/k	c.671T>G/p.Leu224Arg	Missense		i	n	n	n	n	n	n	y	n	n	y	n		n		n		n		n		n
treatment	559	case series	89	Koht_2016_II:7	Norway	f	n/k	n/k	n		asthma		n/k	n/k	n/k	n/k	n/k	n/k	n/k	n/k	n/k	n/k		n/k	c.671T>G/p.Leu224Arg	Missense		i	n	n	n	n	n	n	y	n	y	y	n		n		n		n		n		n
treatment	559	case series	90	Koht_2016_III:6	Norway	f	n/k	n/k	n		asthma		n/k	n/k	n/k	n/k	n/k	n/k	n/k	n/k	n/k	n/k		n/k	c.671T>G/p.Leu224Arg	Missense		i	n	n	n	n	n	n	y	n	n	y	n		n		n		n		n		n
treatment	559	case series	91	Koht_2016_III:7	Norway	m	n/k	n/k	n		recurrent infections		n/k	n/k	n/k	n/k	n/k	n/k	n/k	n/k	n/k	n/k		n/k	c.671T>G/p.Leu224Arg	Missense		i	n	n	y	n	n	n	n	n	n	y	n		n		n		n		n		n
treatment	559	case series	92	Koht_2016_IV:1	Norway	m	n/k	n/k	n		asthma		n/k	n/k	n/k	n/k	n/k	n/k	n/k	n/k	n/k	n/k		n/k	c.671T>G/p.Leu224Arg	Missense		i	n	n	n	n	n	n	y	n	n	y	n		n		n		n		n		n
treatment	559	case series	93	Koht_2016_IV:2	Norway	m	n/k	n/k	n		asthma		n/k	n/k	n/k	n/k	n/k	n/k	n/k	n/k	n/k	n/k		n/k	c.671T>G/p.Leu224Arg	Missense		i	n	n	n	n	n	n	y	n	n	y	n		n		n		n		n		n
treatment	559	case series	94	Koht_2016_IV:3	Norway	m	n/k	n/k	n		asthma		n/k	n/k	n/k	n/k	n/k	n/k	n/k	n/k	n/k	n/k		n/k	c.671T>G/p.Leu224Arg	Missense		i	n	n	n	n	n	n	y	n	n	y	n		n		n		n		n		n
treatment	700	case report	95	Maric_2020_P1	Bosnia and Herzegovina	f	term	neonatal	n	n	neonatal RDS	pulmonary hemorrhage	decreased transparency, resembling ground glass with bilateral pulmonary infiltrates		n/k	n/k	n/k	n/k	n/k	n/k	n/k	n/k		n	c.254dupG/p.Tyr116Leu*323	Nonsense	sequencing	d	n	y	y	n	y	y	y	n	y	y	y	11m			y	12	n		n		n
treatment	883	case series	96	Parnes_2019_P1	USA	m	term	neonatal	n	y	neonatal RDS		n/k	n/k	n/k	n/k	n/k	n/k	n/k	n/k	n/k	n/k		n	c.754_755insT/p.Asp252Val*187	Nonsense	sequencing	d	y	n	y	n	n	n	y	n	y	y	y	n/k	n/k	n/k	y	n/k	n		n		n
treatment	883	case series	97	Parnes_2019_P2	USA	f	term	neonatal	n	y	neonatal RDS	pulmonary hypertension	n/k	n/k	n/k	n/k	n/k	n/k	n/k	n/k	n/k	n/k		n	c.390C>G/ p.Tyr130*	Frameshift	sequencing	m	y	n	n	n	n	y	n	n	y	y	y	n/k	n/k	n/k	y	n/k	n		n		n
treatment	883	case series	98	Parnes_2019_P3	USA	f	term	neonatal	n	y	neonatal RDS	7	n/k	n/k	n/k	n/k	n/k	n/k	n/k	n/k	n/k	n/k		n	c.390C>G/ p.Tyr130*	Frameshift	sequencing	i	y	n	n	n	n	y	n	n	y	y	y	n/k	n/k	n/k	y	n/k	n		n		n
treatment	883	case series	99	Parnes_2019_P4	USA	f	term	neonatal	n		neonatal RDS		n/k	n/k	n/k	n/k	n/k	n/k	n/k	n/k	n/k	n/k		n	c.344delG/p.Gly115Ala*10	Nonsense	sequencing	d	y	n	n	n	n	y	y	n	n	y	y	n/k	n/k	n/k	y	n/k	n		n		n
treatment	976	case report	100	Safi_2017_PII-2	USA	f	term	neonatal	n	y	neonatal RDS	meconium aspiration	n/k	n/k	n/k	n/k	n/k	n/k	n/k	n/k	n/k	n/k		n	c.464-9C>A	Splicing		d	y	n	n	n	n	n	n	n	y	y	y	n/k	n/k		y	n/k	n/k	n/k	n/k	n/k	y
treatment	976	case report	101	Safi_2017_PIII-1	USA	f	term	neonatal (4m)		y	tachypnea, bilateral crackles, hypoxia	ARDS due to metapneumo virus infection at 12 mo, ARDS due to RSV at 20 m		dependent atelectasis, otherwise norma lung	diffuse mixed ground-glass and ill-defined nodular opacitie at 20m									n	c.464-9C>A	Splicing		m	n	n	y	y	y	n	n	n	y	y	y	3y			y						y, 14d
treatment	976	case report	102	Safi_2017_PIII-2	USA	f	term	neonatal (4m)	n	y	hypoxia	RSV bronchiolitis												n	c.464-9C>A	Splicing		m	n	n	y	n	n	n	n	n	y	y	y	few days	n		n		n		n		n
diganosis/treatment	699	case report	103	Maquet_2009_P1	Canada	f	term	neonatal	n	y	neonatal RDS	PPNH											Autopsy at 40 days	pulmonary tissue with low alveolar counts; simplification of the pulmonary architecture with impaired pulmonary branching, and a morphology suggestive of surfactant deficiency	c.619A>C/p.Ile237Leu	Missense			y	n	n	n	n	y	n	n	y	n	y	40d	n		y	40					n
diagnosis/treatment	599	case series	104	Doyle_2004_III2	USA	m	term	neonatal	n	y	neonatal RDS	n/k	n/k	n/k	n/k	n/k	n/k	n/k	n/k	n/k	n/k	n/k		n/k	c.740A>G/p.Lys247Arg	Missense	sequencing	M	y	n	n	n	n	n	n	n	y	y	n	n/k	n	n	y	n/k	n	n	n	n	n
diagnosis/treatment	599	case series	105	Doyle_2004_III3	USA	f	term	neonatal	n	y	neonatal RDS	n/k	n/k	n/k	n/k	n/k	n/k	n/k	n/k	n/k	n/k	n/k		n/k	c.740A>G/p.Lys247Arg	Missense	sequencing	M	y	n	n	n	n	n	n	n	y	y	n	n/k	n	n	y	n/k	n	n	n	n	n
diagnosis/treatment	599	case series	106	Doyle_2004_II2	USA	f	n/k	neonatal	n	n	neonatal RDS	n/k	n/k	n/k	n/k	n/k	n/k	n/k	n/k	n/k	n/k	n/k		n/k	c.740A>G/p.Lys247Arg	Missense	sequencing	M	y	n	n	n	n	n	n	n	y	y	y	24d	n	n	n	n	n	n	n	n	n
diagnosis/treatment	599	case series	107	Doyle_2004_I1	USA	f	n/k	n/k	n	n	life-threating episodes of pneumonia	n/k	n/k	n/k	n/k	n/k	n/k	n/k	n/k	n/k	n/k	n/k		n/k	c.740A>G/p.Lys247Arg	Missense	sequencing	NA	y	n	y	n	n	n	n	n	n	n	n	n	n	n	n	n	n	n	n	n	n
diagnosis/treatment	857	case series	108	Jovien_2016_child	France	m	term	neonatal	n	y	severe neonatal RDS	axial hypotonia, congenital myxoedema, cutaneous jaundice, large fontanels, and mild macroglossia.	n/k	At 16 months: diffuse ground-glass attenuations	n/k	n/k	n/k	n/k	n/k	n/k	n/k	n/k		n/k	c.373+2T>C	Splicing	sequencing	M	n	y	n	n	y	n/k	n/k	n	y	y	y	2y	n	n	n	n	n	n	n	n	n
diagnosis/treatment	857	case series	109	Jovien_2016_mother	France	f	n/k	infancy	n	n	chronic cough during infancy	n/k	n/k	At 27 y: fibrosing interstitial pattern with bilateral septal thickening and mild groundglass attenuations.	n/k	n/k	n/k	n/k	n/k	n/k	n/k	n/k		n/k	c.373+2T>C	Splicing	sequencing	NA	n	n	n	y	y	n/k	n/k	n	y	y	n	n	n	n	n	n	n	n	n	n	n
diagnosis	734	case series	110	Salvado_2013_patient 2	Spain	f	n/k	neonatal	n	y	neonatal RDS	n/k	n/k	n/k	n/k	n/k	n/k	n/k	n/k	n/k	n/k	n/k		n/k	c.825delC/p.Ala306Arg*75	Nonsense	n/k	M	y	n	n	n	n	n	n	n	n	n	n	n	n	n	n	n	n	n	n	n	n
diagnosis	711	case series	111	Sutton_2022_213	USA	f	n/k	46y	n/k	n/k	n/k	n/k	n/k	usual interstitial pneumonia	n/k	n/k	n/k	n/k	n/k	n/k	n/k	n/k	54 years	Usual interstitial pneumonia	c.67G>C/p.Gly23Arg	Missense	WGS	NA	n/k	n/k	n/k	y	n/k	n/k	n/k	n/k	y	n/k	n/k	n/k	n/k	n/k	n/k	n/k	n/k	n/k	n/k	n/k	n/k
diagnosis	711	case series	112	Sutton_2022_104	USA	m	n/k	64y	n/k	n/k	n/k	smoking history, combined emphysema and fibrosis, lung transplantation	n/k	usual interstitial pneumonia and fibrosis	n/k	n/k	n/k	n/k	n/k	n/k	n/k	n/k	64 years	Usual interstitial pneumonia and emphysema	c.396C>A/p.Asp132Glu	Missense	WGS	NA	n/k	n/k	n/k	y	n/k	n/k	n/k	n/k	n	n/k	n/k	n/k	n/k	n/k	n/k	n/k	n/k	n/k	n/k	n/k	n/k
diagnosis	711	case series	113	Sutton_2022_228	USA	m	n/k	70y	n/k	n/k	n/k	n/k	n/k	usual interstitial pneumonia	n/k	n/k	n/k	n/k	n/k	n/k	n/k	n/k		n/k	c.532G>A/p.Asp178Asn	Missense	WGS	NA	n/k	n/k	n/k	y	n/k	n/k	n/k	n/k	n	n/k	n/k	n/k	n/k	n/k	n/k	n/k	n/k	n/k	n/k	n/k	n/k
diagnosis	711	case series	114	Sutton_2022_523	USA	f	n/k	43y	n/k	n/k	n/k	n/k	n/k	n/k	n/k	n/k	n/k	n/k	n/k	n/k	n/k	n/k	47 years	Usual interstitial pneumonia	c.631A>G/p.Lys211Glu	Missense	WGS	NA	n/k	n/k	n/k	y	n/k	n/k	n/k	n/k	n	n/k	n/k	n/k	n/k	n/k	n/k	n/k	n/k	n/k	n/k	n/k	n/k
diagnosis	711	case series	115	Sutton_2022_057	USA	m	n/k	73y	n/k	n/k	n/k	n/k	n/k	n/k	n/k	n/k	n/k	n/k	n/k	n/k	n/k	n/k		n/k	c.781C>A/p.Gln261Lys	Missense	WGS	NA	n/k	n/k	n/k	y	n/k	n/k	n/k	n/k	n	n/k	n/k	n/k	n/k	n/k	n/k	n/k	n/k	n/k	n/k	n/k	n/k
diagnosis		case series	116	Thorwarth_2014_P1				0																	c.866_833delinsCTACA/p.Gln278His*19	Nonsense			y	n	y	n	n	n	n	n	y	y
			117	Thorwarth_2014_P2				n/k																	c.793delA/p.Asp296Thr*85	Nonsense			n	n	y	n	n	n	n	n	y	y
			118	Thorwarth_2014_P3				n/k																	c.712delGG/p.Gly268Arg*170	Nonsense			n	n	y	n	n	n	n	n	y	y
			119	Thorwarth_2014_P4				0																	c.712delGG/p.Gly268Arg*170	Nonsense			y	n	y	n	n	n	n	n	y	y
			120	Thorwarth_2014_P5				0																	c.613G>T/p.Glu205*	Frameshift			y	n	y	n	n	n	n	n	y	y
			121	Thorwarth_2014_P6				n/k																	c.608C>G/p.Thr203Arg + c.613G>T/p.Val205Phe	Missense			n	n	y	n	n	n	n	n	y	n
			122	Thorwarth_2014_P7				n/k																	c.608C>G/p.Thr233Arg	Missense			n	n	n	n	n	n	y	n	n	n
			123	Thorwarth_2014_P8				n/k																	c.608C>G/p.Thr233Arg	Missense			n	n	y	n	n	n	n	n	n	n
			124	Thorwarth_2014_P9				n/k																	c.608C>G/p.Thr233Arg	Missense			n	n	n	n	n	n	y	n	n	n
			125	Thorwarth_2014_P10																					c.585insGG/p.Val196Gly*33	Nonsense			n	n	y	n	n	n	n	n	y	y
			126	Thorwarth_2014_P11				0																	c.522C>G/p.Tyr174*	Frameshift			y	n	y	n	n	n	n	n	n	y
			127	Thorwarth_2014_P12				0																	c.522C>G/p.Tyr174*	Frameshift			y	n	y	n	n	n	n	n	y	y
			128	Thorwarth_2014_P13				n/k																	c.506C>A/p.Ser199*	Frameshift			n	n	y	n	n	n	y	n	y	y
			129	Thorwarth_2014_P14				n/k																	c.338G>A/p.Trp143*	Frameshift			n	n	y	n	n	n	n	n	y	y
			130	Thorwarth_2014_P15				0																	c.261C>A/p.Cys87*	Frameshift			y	n	y	n	n	n	n	n	y	y
			131	Thorwarth_2014_P16				0																	c.261C>A/p.Cys87*	Frameshift			y	n	y	n	n	n	n	n	n	y
			132	Thorwarth_2014_P17				0																	c.236C>A/p.Pro79Gln	Missense			y	n	n	n	n	n	n	n	y	y
			133	Thorwarth_2014_P18				0																	c.157insC/ p.Ser53Gln*386	Nonsense			y	n	y	n	n	n	n	n	y	y
			134	Thorwarth_2014_P19				n/k																	deletion	Large deletion			n	n	y	n	n	n	n	n	n	y
			135	Thorwarth_2014_P20				n/k																	deletion	Large deletion			n	n	y	n	n	n	n	n	y	y
			136	Thorwarth_2014_P21				n/k																	deletion	Large deletion			n	n	y	n	n	n	n	n	y	y
			137	Thorwarth_2014_P22				0																	deletion	Large deletion			y	n	y	n	n	n	y	n	y	y
			138	Thorwarth_2014_P23				0																	deletion	Large deletion			y	n	y	n	n	n	n	n	y	y
diagnosis		case report	139	Asmus_2005_P1 (III:1)	Germany	f	pre-term (34w)	neonatal	n		neonatal RDS														c.523G>T/p.Glu205*	Frameshift	sequencing	m	y	n	y	n	n	n	n	n	y	y
diagnosis		case report	140	Asmus_2005_P2 (III:2)	Germany	m	term	neonatal	n	y	insufficient respiration														c.523G>T/p.Glu205*	Frameshift	sequencing	m	y	n	y	n	n	n	n	n	y	y
diagnosis		case report	141	Asmus_2005_P3 (III:4)	Germany	f	pre-term (31w)	neonatal	n		neonatal RDS	pneumonia and apneic episodes													c.523G>T/p.Glu205*	Frameshift	sequencing	m	y	n	y	n	n	n	n	n	y	y
diagnosis		case report	142	Pohlenz_2002_P1		m	term	neonatal	n	y	neonatal RDS														c.254dupG/p.Tyr116Leu*323	Nonsense			y	n	n	n	n	n	n	n	y	y	y	14d			y	14	n		n		n
diagnosis		case report	143	Ferrara_2008_P1	USA	m	term	neonatal	n	n/k	neonatal RDS														c.609C>A/p.Ser145*	Frameshift			y	n	n	n	n	n	n	n	y	y
diagnosis		case report	144	Willemsen_2005_P1	Neatherlands	m	term	neonatal (2 weeks)	n	n/k	neonatal RDS	alveolar proteinosis											11 months	alveolar wall thickening with interstitial fibrosis and chronic inflammation; alveoli were filled with macrophages and PAS-positive material	c.859_860insC/ p.Arg287Pro*152	Nonsense	sequencing	d	n	y	y	n	n	n	n	y	y	y	n
diagnosis		case series	145	Peall_2013_P2	UK	m		n/k	n		recurrent infections														c.522delC/p.Ser175Arg*5	Nonsense	sequencing	d	n	n	y	n	n	n	n	n	y	y
diagnosis		case series	146	Peall_2013_P3	UK	f		neonatal	n		neonatal RDS														c.338G>A/p.Trp143*	Frameshift	sequencing	m	y	n	n	n	n	n	n	n	y	y
diagnosis		case series	147	Peall_2013_P4	UK	m		n/k	n		recurrent infections														deletion	Large deletion	sequencing	d	n	n	y	n	n	n	n	n	y	y
diagnosis		case series	148	Peall_2013_P5	UK	m		neonatal	n		neonatal RDS														c.782C>T/p.Pro291Leu	Missense	sequencing	d	y	n	n	n	n	n	n	n	n	y
diagnosis		case report	149	Glik_2008_PIII:2	Israel	m	term	n/k	n	n/k	asthma														c.650C>A/p.Ser217*	Frameshift			n	n	n	n	n	n	y	n	y	y
diagnosis		case report	150	Iwatani_2000_P1	Belgium	f	term	neonatal (4m)	n	y	bronchiolitis	failure to thrive, repetitive pneumonias													del14q12-13.3	Large deletion	karyotype	m	n	n	y	n	n	n	n	n	y	y	y		y		y		n		y		n
diagnosis		case report	151	Iwatani_2000_P2	Belgium	f	term	neonatal	n	n/k	tachydyspnea, recurretn infections	recurrent severe respiratory difficultieswith dyspnea													del14q12-13.3	Large deletion	karyotype	m	n	n	y	n	n	n	n	n	y	y
diagnosis			152	Devos_2006_PII3	France	m	term	2	n	n/k	asthma	interstitial pneumopathy at 43 y													deletion	Large deletion			n	n	n	y	n	n	y	n	y	y
diagnosis			153	Devos_2006_PIII6	France	m	term	0	n	n/k	neonatal RDS														deletion	Large deletion			n	y	y	n	n	n	y	n	y	y	y				y	10	n		n		n
[truncated: 20 more columns]

## Sheet: Basal characteristics
# Patient		Reference/Patient	Sex (M= male, F=female)	Age at pulmonary manifestation / years	NKX2-1 mutation or deletion	Inherited (D= de novo, M= Maternal, P= paternal, NA = not available)	Endocrinological symptoms	Neurological symptoms
1	1	Asmus_2005_P1 (III:1)	f	neonatal	c.523G>T	m	y	y
2		Asmus_2005_P2 (III:2)	m	neonatal	c.523G>T	m	y	y
3		Asmus_2005_P3 (III:4)	f	neonatal	c.523G>T	m	y	y
4	2	Barnett_2012_P1	f	neonatal	14q13.1–q13.3	NA	y	y
5	3	Carré_2009_P1	f	neonatal	del14q13	D	y	y
6		Carré_2009_P2	n/k (monozygotic twins)	neonatal	intronic splice site mutation at 376-2A.G	D	y	y
7		Carré_2009_P3	n/k (monozygotic twins)	neonatal	intronic splice site mutation at 376-2A.G	D	y	y
8	4	Devos_2006_PII3	m	2y	deletion	NA	y	y
9		Devos_2006_PIII6	m	neonatal	deletion	NA	y	y
10	5	Doyle_2004_I1	f	NA	c.740A>G	NA	n	y
11		Doyle_2004_II2	f	neonatal	c.740A>G	M	n	n
12		Doyle_2004_III2	m	neonatal	c.740A>G	M	n	n
13		Doyle_2004_III3	f	neonatal	c.740A>G	M	y	y
14	6	Ferrara_2008_P1	m	neonatal	c.609A	NA	y	y
15	7	Ferrara_2012_PII-4	f	neonatal	c.617T>A; p.Leu206Gln	I	n	n
16		Ferrara_2012_PIII-3	f	neonatal	c.617T>A; p.Leu206Gln	I	n	n
17		Ferrara_2012_PIII-5	m	neonatal	c.617T>A; p.Leu206Gln	I	y	y
18		Ferrara_2012_PIII-7	m	neonatal	c.617T>A; p.Leu206Gln	I	n	y
19	8	Galambos_2010_P1	m	neonatal	del14q12q21.3	I	n	y
20	9	Gillett_2013_P1	f	neonatal	c.621C > G; p.Ile207Met	D	n/k	y
21	10	Glik_2008_PIII:2	m	NA	c.650C>A	NA	y	y
22	11	Gras_2012_P1	f	NA	c.257dupA	I	y	y
23		Gras_2012_P11	f	NA	c737+1_373+4del	I	y	y
24		Gras_2012_P15	m	NA	c581T>G	I	y	y
25		Gras_2012_P16	m	NA	c581T>G	I	y	n
26		Gras_2012_P17	m	NA	c581T>G	I	NA	NA
27		Gras_2012_P18	m	NA	c581T>G	I	NA	NA
28		Gras_2012_P19	f	NA	c581T>G	I	NA	NA
29		Gras_2012_P2	f	NA	c.257dupA	I	NA	NA
30		Gras_2012_P20	f	NA	c581T>G	I	NA	NA
31		Gras_2012_P21	f	NA	c.399delC	D	NA	NA
32		Gras_2012_P22	m	NA	c.526C>G	D	NA	NA
33		Gras_2012_P23	f	NA	c789_787del	D	NA	NA
34		Gras_2012_P3	f	NA	c.257dupA	I	NA	NA
35	12	Gu_2020_P1	m	neonatal	c.1124_1125insAGGTGGATAC	p	NA	NA
36	13	Guillot_2010_P1	f	neonatal (1m)	c.493C>T	D	NA	NA
37		Guillot_2010_P2	f	neonatal (1m)	c.786_787del2	D	NA	NA
38	14	Hamvas_2012_PA	f	2y	Large delection (>1 Mb)	D	NA	NA
39		Hamvas_2012_PB	f	neonatal	Large delection (>1 Mb)	NA	y	y
40		Hamvas_2012_PC	f	neonatal	Large delection (>1 Mb)	D	y	y
41		Hamvas_2012_PD	m	neonatal	Large delection (>1 Mb)	D	y	y
42		Hamvas_2012_PE	m	neonatal	deletion exon 1 and 2	NA	y	y
43		Hamvas_2012_PF	f	neonatal (12m)	c.384_391del8	D	y	y
44		Hamvas_2012_PG	f	neonatal (4m)	c.432C>A	NA	y	y
45		Hamvas_2012_PH	m	neonatal	c.552_556del	D	y	y
46		Hamvas_2012_PI	m	neonatal	c.583C>T	D	y	y
47		Hamvas_2012_PJ	m	neonatal	c.590T>C	NA	y	y
48		Hamvas_2012_PK	f	neonatal (12m)	c.592T>C	NA	y	y
49		Hamvas_2012_PL1	f	7y	c.592T>C	I	y	y
50		Hamvas_2012_PL2	f	26y	c.592T>C	I	n	y
51		Hamvas_2012_PL3	f	neonatal	c.592T>C	I	n	n
52		Hamvas_2012_PM	f	neonatal	c.594c>G	NA	n	n
53		Hamvas_2012_PN	m	neonatal	c.804_812dupCGGCGGGGG	NA	n	n
54		Hamvas_2012_PO	m	neonatal	c.804_812dupCGGCGGGGG	NA	n	n
55		Hamvas_2012_PP	m	neonatal	c.818_838del21 and c.1034_1047del14	NA	n	n
56		Hamvas_2012_PQ	m	neonatal	c.1044_1045insC	D	n	y
57		Hamvas_2012_PR	m	neonatal	c.1092_1108del17	NA	n	y
58		Hamvas_2012_PS	f	neonatal	c.1157_63dupACTACGG	NA	y	y
59	15	Hanes_2018_P1	m	neonatal	mutation	p	y	y
60	16	Hu_2019_P1	f	neonatal	14q13.2q21.1	d	y	n
61	17	Iwatani_2000_P1	f	neonatal (4m)	del14q12-13.3	m	y	y
62		Iwatani_2000_P2	f	neonatal	del14q12-13.3	m	y	n
63	18	Jovien_2016_child	m	neonatal	c.373+2T>C	M	y	y
64		Jovien_2016_mother	f	infancy	c.373+2T>C	NA	y	y
65	19	Kleinlein_2010	m	neonatal	c.278_306del29	d	y	y
66	20	Koht_2016_II:4	f	36y	c.671 T > G (p.Leu224Arg)	i	y	y
67		Koht_2016_II:7	f	NA	c.671 T > G (p.Leu224Arg)	i	n	y
68		Koht_2016_III:6	f	NA	c.671 T > G (p.Leu224Arg)	i		y
69		Koht_2016_III:7	m	NA	c.671 T > G (p.Leu224Arg)	i	y	y
70		Koht_2016_IV:1	m	NA	c.671 T > G (p.Leu224Arg)	i	n	n
71		Koht_2016_IV:2	m	NA	c.671 T > G (p.Leu224Arg)	i	n	n/k
72		Koht_2016_IV:3	m	NA	c.671 T > G (p.Leu224Arg)	i	y	n/k
73	21	LeMoine_2019_P1	f	neonatal	nonsense	NA	y	y
74		LeMoine_2019_P2	f	neonatal	deletion	NA	n/k	n/k
75		LeMoine_2019_P3	m	neonatal	nonsense	NA	y	y
76		LeMoine_2019_P4	f	neonatal	nonsense	NA	y	y
77		LeMoine_2019_P5	m	neonatal	duplication	NA	n	y
78		LeMoine_2019_P6	f	27 m	deletion	NA	y	y
79	22	Lynn_2020_P1	m	neonatal	del14q13.1–14q21.1	NA	n	y
80	23	Maquet_2009_P1	f	neonatal	c.619A>C	NA	y	y
81	24	Maric_2020_P1	f	neonatal	c.254dupG	d	n	y
82	25	Mirza_2022_P1	m	neonatal	c.190C	NA	n	y
83	26	Nattes_2017_P1	m	neonatal	c.714G>A	I	n	y
84		Nattes_2017_P10 Borie_2021_P1	f	40y	c.267dup	D	n	y
85		Nattes_2017_P11	f	25y	c.463+2T>C	I	n	y
86		Nattes_2017_P12	m	30y	c.175_176del	I	y	y
87		Nattes_2017_P13	m	neonatal	c.728G>A	D	y	y
88		Nattes_2017_P14	m	neonatal	Del14q13q13	n/k	y	y
89		Nattes_2017_P15	f	7y	Del14q13.3q21.1	n/k	y	y
90		Nattes_2017_P16	f	neonatal	Del14q12q21	n/k	n	y
91		Nattes_2017_P2	m	neonatal	c.714G>A	I	y	y
92		Nattes_2017_P3	m	neonatal	c.344dup	D	y	y
93		Nattes_2017_P4	f	neonatal	c.583C>T	D	y	y
94		Nattes_2017_P5	f	neonatal	c.876_877del	D	y	n
95		Nattes_2017_P6	m	neonatal	c.463+2T>C	I	y	y
96		Nattes_2017_P7	f	neonatal	c.344dup	D	y	y
97		Nattes_2017_P8	f	neonatal (7m)	c.175_176del	I	y	y
98		Nattes_2017_P9	f	neonatal (4m)	c.572G>T	D	n	n
99	27	Nevel_2016_S1 (Young_2013_P1)	f	NA	c.572G.T	i	y	y
100		Nevel_2016_S2	f	NA	c.572G.T	i	y	y
101		Nevel_2016_S3	m	NA	c.572G.T	i	n	n
102		Nevel_2016_S4	m	NA	c.572G.T	i	y	n/k
103		Nevel_2016_S5	f	NA	c.572G.T	i	n	n/k
104	28	Parnes_2019_P1	m	neonatal	c.754_755insT	d	n	n/k
105		Parnes_2019_P2	f	neonatal	c.390C>G	m	n	n/k
106		Parnes_2019_P3	f	neonatal	c.390C>G	i	n	n/k
107		Parnes_2019_P4	f	neonatal	c.344delG	d	y	y
108	29	Peall_2013_P2	m	NA	c.522delC	d	y	y
109		Peall_2013_P3	f	neonatal	c.338G>A	m	y	y
110		Peall_2013_P4	m	NA	deletion	d	y	y
111		Peall_2013_P5	m	neonatal	c.782C>T	d	y	y
112	30	Pohlenz_2002_P1	m	neonatal	c.254dupG		y	n
113	31	Prasad_2019_P1	f	neonatal	del14q13.2-14q21.1	d	n	n
114	32	Safi_2017_PII-2	f	neonatal	c.464-9C>A	d	n	n
115		Safi_2017_PIII-1	f	neonatal (4m)	c.464-9C>A	m	n	n
116		Safi_2017_PIII-2	f	neonatal (4m)	c.464-9C>A	m	y	y
117	33	Salerno_2014_P1	m	neonatal	c.334G>T	i	n	y
118	34	Salvado_2013_patient 2	f	neonatal	c.825delC	M	y	y
119	35	Sutton_2022_057	m	73y	c.781C>A/p.Gln261Lys	NA	y	y
120		Sutton_2022_104	m	64y	c.396C>A/p.Asp132Glu	NA	y	y
121		Sutton_2022_213	f	46y	c.67G>C/p.Gly23Arg	NA	y	y
122		Sutton_2022_228	m	70y	c.532G>A/p.Asp178Asn	NA	n	y
123		Sutton_2022_523	f	43y	c.631A>G/p.Lys211Glu	NA	y	y
124	36	Thorwarth_2014_P1	NA	neonatal	c.866_833delinsCTACA	NA	y	y
125		Thorwarth_2014_P2	NA	NA	c.793delA	NA	y	y
126		Thorwarth_2014_P3	NA	NA	c.712delGG	NA	y	y
127		Thorwarth_2014_P4	NA	neonatal	c.712delGG	NA	y	y
128		Thorwarth_2014_P5	NA	neonatal	c.613G>T	NA	y	y
129		Thorwarth_2014_P6	NA	NA	c.608C>G + c.613G>T	NA	y	y
130		Thorwarth_2014_P7	NA	NA	c.608C>G	NA	y	y
131		Thorwarth_2014_P8	NA	NA	c.608C>G	NA	y	y
132		Thorwarth_2014_P9	NA	NA	c.608C>G	NA	y	y
133		Thorwarth_2014_P10	NA	NA	c.585nsGG	NA	n	y
134		Thorwarth_2014_P11	NA	neonatal	c.522C>G	NA	y	y
135		Thorwarth_2014_P12	NA	neonatal	c.522C>G	NA	y	y
136		Thorwarth_2014_P13	NA	NA	c.506C>A	NA	y	y
137		Thorwarth_2014_P14	NA	NA	c.338G>A	NA	y	y
138		Thorwarth_2014_P15	NA	neonatal	c.261C>A	NA	y	y
139		Thorwarth_2014_P16	NA	neonatal	c.261C>A	NA	y	y
140		Thorwarth_2014_P17	NA	neonatal	c.236C>A	NA	y	y
141		Thorwarth_2014_P18	NA	neonatal	c.157insC	NA	y	y
142		Thorwarth_2014_P19	NA	NA	deletion	NA	y	y
143		Thorwarth_2014_P20	NA	NA	deletion	NA	y	y
144		Thorwarth_2014_P21	NA	NA	deletion	NA	y	y
145		Thorwarth_2014_P22	NA	neonatal	deletion	NA	y	y
146		Thorwarth_2014_P23	NA	neonatal	deletion	NA	n	y
147	37	Villamil-Osorio_2021_P1	m	neonatal	del14q12q21.1	NA	y	y
148	38	Willemsen_2005_P1	m	neonatal (2 weeks)	c.859-860insC	d	y	y

## Sheet: Quality Assessment
	Columna1	Columna2	Columna3	Columna4	Columna5	Columna6	Columna7	Columna8	Columna9	Columna10	Columna11
	Domain	Selection	Ascertainment		Causality				Reporting
	Question(s)	1	2	3	4	5	6	7	8
	Author, year	Score	Score	Score	Score	Score	Score	Score	Score	Final Score	QUALITY
1	Asmus_2005	0	0	1	0	0	0	0	0	1	POOR
2	Barnett_2012	0	0	1	0	0	0	0	0	1	POOR
3	Carré_2009	0	0	1	0	0	0	1	0	2	POOR
4	Devos_2006	0	0	1	0	0	0	0	0	1	POOR
5	Doyle_2004	0	0	1	0	0	0	1	0	2	POOR
6	Ferrara_2008	0	0	0	0	0	0	0	0	0	POOR
7	Ferrara_2012	1	0	1	0	0	1	0	0	3	MEDIUM
8	Galambos_2010	0	1	1	0	0	1	1	1	5	GOOD
9	Gillett_2013	0	0	1	0	0	0	0	0	1	POOR
10	Glik_2008	0	0	0	0	0	0	0	0	0	POOR
11	Gras_2012	1	0	1	0	0	0	0	0	2	POOR
12	Gu_2020	0	0	1	0	0	0	0	0	1	POOR
13	Guillot_2010	0	1	1	0	0	0	1	1	4	MEDIUM
14	Hamvas_2012	1	0	1	0	0	0	1	0	3	MEDIUM
15	Hanes_2018	0	0	1	0	0	0	0	0	1	POOR
16	Hu_2019	0	0	1	0	0	0	0	0	1	POOR
17	Iwatani_2000	0	0	1	0	0	0	1	0	2	POOR
18	Jovien_2016	0	1	1	0	1	0	1	0	4	MEDIUM
19	Kleinlein_2010	0	0	1	1	0	0	1	0	3	MEDIUM
20	Koht_2016	0	0	1	0	0	0	0	0	1	POOR
21	LeMoine_2019	1	0	1	0	0	0	0	0	2	POOR
22	Lynn_2020	0	0	1	0	0	0	1	0	2	POOR
23	Maquet, 2009	0	0	0	1	0	0	0	0	1	POOR
24	Maric_2020	0	0	1	0	0	0	1	0	2	POOR
25	Mirza_2022	0	1	1	1	0	0	1	0	4	MEDIUM
26	Nattes_2017	1	0	1	0	0	0	1	0	3	MEDIUM
27	Nevel_2016	1	0	1	0	0	0	0	0	2	POOR
28	Parnes_2019	1	0	1	0	0	0	0	0	2	POOR
29	Peall_2013	0	0	1	0	0	0	0	0	1	POOR
30	Pohlenz_2002	0	0	0	0	0	0	0	0	0	POOR
31	Prasad_2019	0	0	1	0	0	0	1	0	2	POOR
32	Safi_2017	0	0	1	0	0	0	0	0	1	POOR
33	Salerno_2014	0	0	1	0	0	0	0	0	1	POOR
34	Salvado_2013	0	0	1	0	0	0	1	0	2	POOR
35	Sutton_2022	1	0	0	0	0	0	0	0	1	POOR
36	Thorwarth_2014	1	0	1	0	0	0	0	0	2	POOR
37	Villamil-Osorio_2021	0	0	1	0	0	0	1	0	2	POOR
38	Willemsen_2005	0	0	1	0	0	0	0	0	1	POOR

## Sheet: Phenotypes
A	B	C - Asma	D - Infeccion recurrente	E - ILD	F - hypertensión pulmonar	G - Insuficiencia respiratoria cronica	H - Aama
n	y	n	y	n	n	n	n
n	y	n	y	n	n	n	n
n	y	n	n	n	n	n	n
y	n	n	n	n	n	n	n
y	n	n	n	n	n	n	n
y	n	n	n	n	n	n	n
n	y	n	n	n	n	y	n
n	y	n	n	n	n	y	n
n	y	n	n	n	n	y	n
n	y	n	n	n	n	y	n
n	n	n	n	y	n	y	n
n	n	n	n	y	n	y	n
n	n	n	n	y	n	n	y
n	n	n	n	y	n	n	n
n	n	n	n	y	n	n	n
n	y	n	n	n	n	y	n
n	y	n	n	n	n	n	n
n	n	n	y	y	n	y	n
y	n	n	n	n	n	n	n
y	n	n	n	n	n	n	n
y	n	n	n	n	n	n	n
y	n	n	n	n	n	n	n
y	n	n	n	n	n	n	n
n	y	n	y	n	n	y	n
n	y	n	n	n	n	n	n
n	n	y	n	n	n	n	n
n	n	y	n	n	n	n	n
n	n	n	n	n	n	n	y
n	n	y	n	n	n	n	n
n	n	y	n	n	n	n	n
n	n	y	n	n	n	n	n
n	n	y	n	n	n	n	n
n	n	y	n	n	n	n	n
n	n	y	n	n	n	n	n
n	n	y	n	n	n	n	n
n	n	y	n	n	n	n	n
n	n	y	n	n	n	n	n
y	n	n	n	n	n	n	n
y	n	n	n	n	n	y	n
y	n	n	n	n	n	y	n
n	n	n	y	y	n	y	n
y	n	n	y	n	n	n	n
y	n	n	y	n	y	y	n
n	y	n	n	n	y	y	n
n	y	n	n	n	n	y	n
n	n	n	n	y	n	y	n
n	n	n	y	y	n	y	n
n	y	n	y	n	n	y	n
n	y	n	y	n	y	y	n
n	y	n	y	n	n	y	n
n	n	n	n	y	n	y	n
n	n	n	n	y	y	y	n
n	n	n	n	y	n	n	n
n	y	n	y	n	n	n	n
n	y	n	y	n	n	y	n
n	y	n	n	n	n	y	n
y	n	n	y	n	n	y	n
y	n	n	n	n	n	n	n
n	y	n	n	n	y	y	n
n	y	n	n	n	y	y	n
n	y	n	y	n	n	y	n
n	y	n	n	n	y	y	n
y	n	n	n	n	n	n	n
y	n	n	n	n	n	n	n
n	y	n	n	n	n	y	n
n	n	n	n	y	n	n	n
y	n	n	n	n	n	n	n
n	n	n	n	y	n	n	n
n	y	n	y	n	y	y	n
n	n	n	n	y	n	y	n
n	n	n	y	y	n	y	n
n	n	n	y	y	n	n	n
n	n	n	y	y	n	y	n
n	n	n	y	y	n	n	n
n	n	n	y	y	n	n	n
y	n	n	y	n	y	n	n
y	n	n	n	n	n	n	n
y	n	n	n	n	y	n	n
y	n	n	y	n	n	n	n
n	y	n	n	n	n	y	n
y	n	n	n	n	n	n	n
y	n	n	y	n	n	n	n
n	n	y	n	n	n	n	n
n	n	y	n	n	n	n	n
n	n	y	n	n	n	n	n
n	n	n	y	n	n	n	n
n	n	y	n	n	n	n	n
n	n	y	n	n	n	n	n
n	n	y	n	n	n	n	n
n	y	y	y	n	y	y	n
y	n	y	y	n	n	n	n
y	n	n	n	n	y	n	n
y	n	n	n	n	y	n	n
y	n	y	n	n	y	n	n
y	n	n	n	n	n	n	n
n	n	n	y	y	n	y	n
n	n	n	y	n	n	n	n
y	n	n	n	n	y	n	n
y	n	n	n	n	n	n	n
y	n	n	n	n	n	n	n
y	n	n	n	n	n	n	n
y	n	n	y	n	n	n	n
n	y	n	n	n	n	y	n
n	n	n	n	y	n	y	n
y	n	n	n	n	n	n	n
n	n	n	n	y	n	n	n
n	n	n	n	y	n	n	n
n	n	n	n	y	n	n	n
n	n	n	n	y	n	n	n
n	n	n	n	y	n	n	n
y	n	n	y	n	n	n	n
n	n	n	y	n	n	n	n
n	n	n	y	n	n	n	n
y	n	n	y	n	n	n	n
y	n	n	y	n	n	n	n
n	n	n	y	n	n	n	n
n	n	y	n	n	n	n	n
n	n	n	y	n	n	n	n
n	n	y	n	n	n	n	n
n	n	n	y	n	n	n	n
y	n	n	y	n	n	n	n
y	n	n	y	n	n	n	n
n	n	y	y	n	n	n	n
n	n	n	y	n	n	n	n
y	n	n	y	n	n	n	n
y	n	n	y	n	n	n	n
y	n	n	n	n	n	n	n
y	n	n	y	n	n	n	n
n	n	n	y	n	n	n	n
n	n	n	y	n	n	n	n
n	n	n	y	n	n	n	n
y	n	y	y	n	n	n	n
y	n	n	y	n	n	n	n
y	n	n	y	n	n	n	n
y	n	n	y	n	n	n	n
y	n	n	y	n	n	n	n
y	n	n	n	n	n	n	n
y	n	n	n	n	n	n	n
n	y	n	y	n	n	n	y
n	n	n	y	n	n	n	n
y	n	n	n	n	n	n	n
n	n	n	y	n	n	n	n
y	n	n	n	n	n	n	n
n	n	y	n	n	n	n	n
n	n	n	y	n	n	n	n
n	n	n	y	n	n	n	n
n	n	y	n	y	n	n	n
n	y	y	y	n	n	n	n
